# Supplementary material for: Age-Associated Loss in Renal Nestin-Positive Progenitor Cells
Source: Int J Mol Sci. 2022 Sep 20;23(19):11015. doi: 10.3390/ijms231911015 (PMC9569966; doi:10.3390/ijms231911015)
Supplement: Supplementary file 1 [file ijms-23-11015-s001.zip]

Archive with 1 entries (1 files):
- ijms-1889464-supplementary.pdf
